# Supplementary material for: Antibodies to Burkholderia pseudomallei Outer Membrane Proteins Coupled to Nanovaccines Exhibit Cross-Reactivity to B. cepacia Complex and Pseudomonas aeruginosa Homologues
Source: Microorganisms. 2026 Jan 17;14(1):221. doi: 10.3390/microorganisms14010221 (PMC12844004; doi:10.3390/microorganisms14010221)
Supplement: Supplementary file 1 [file microorganisms-14-00221-s001.zip]

Archive with 1 entries (1 files):
- microorganisms-4074656-supplementary.pdf
